# Supplementary material for: A Critical Review of the Antimicrobial and Antibiofilm Activities of Green-Synthesized Plant-Based Metallic Nanoparticles
Source: Nanomaterials (Basel). 2022 May 27;12(11):1841. doi: 10.3390/nano12111841 (PMC9182092; doi:10.3390/nano12111841)
Supplement: Supplementary file 1 [file nanomaterials-12-01841-s001.zip]

Archive with 1 entries (1 files):
- nanomaterials-1627847-supplementary.pdf
